# Supplementary material for: miR-23b-3p Modulating Cytoprotective Autophagy and Glutamine Addiction in Sorafenib Resistant HepG2, a Hepatocellular Carcinoma Cell Line
Source: Genes (Basel). 2022 Aug 1;13(8):1375. doi: 10.3390/genes13081375 (PMC9407556; doi:10.3390/genes13081375)
Supplement: Supplementary file 1 [file genes-13-01375-s001.zip]

Archive with 1 entries (1 files):
- genes-1797213-supplementary.pdf
